# Supplementary material for: Integrating GWAS and gene expression data for functional characterization of resistance to white mould in soya bean
Source: Plant Biotechnol J. 2018 May 7;16(11):1825–35. doi: 10.1111/pbi.12918 (PMC6181214; doi:10.1111/pbi.12918)
Supplement: Supplementary file 2 — Table S3 Candidate genes showing statistically significant induction in response to Sclerotinia sclerotiorum inoculation among genotypes tested. [file PBI-16-1825-s002.xlsx]

## Sheet: Sheet1
Table S3 Table Candidate genes showing statistically significant induction in response to Sclerotinia sclerotiorum inoculation among genotypes tested
Environment	Sample_1	Sample_2	Differentially Expressed Gene	log2fold_change	P-value	Q-value	Time point	Annotations description	Gene variation
Greenhouse	R_Most	S_Most	Glyma.04G173200	1.71294	5e-05	0.000218278	12 hpi	Unknown	Position	allele (R/S)	amino acid change	Note
	R_Most	S_Most	Glyma.04G173200	-1.54228	5e-05	0.000218278	48 hpi	Unknown
	R_Check	S_Check	Glyma.04G175900	-1.94722	5e-05	0.000218278	12 hpi	Nodulin-like/Major Facilitator Superfamily
	R_Check	S_Check	Glyma.04G180400	-10.7657	5e-05	0.000218278	12 hpi	BURP domain
	R_Most	S_Most	Glyma.04G180400	-7.91763	5e-05	0.000218278	48 hpi	BURP domain
	R_Check	S_Check	Glyma.04G180900	-2.84019	5e-05	0.000218278	12 hpi	Glycosyltransferase family 20	509	G/A	His - Arg
	R_Most	S_Most	Glyma.04G180900	-1.75382	5e-05	0.000218278	48 hpi	Trehalose-phosphatase
	R_Most	S_Most	Glyma.04G184400	1.50099	0.0001	0.000416072	12 hpi	F-box/UvrB/uvrC motif
	R_Most	S_Most	Glyma.04G185000	2.25398	5e-05	0.000218278	48 hpi	Unknown
	R_Check	S_Check	Glyma.04G186900	2.28572	0.01155	0.0275971	12 hpi	Protein of unknown function DUF260	257	TA/T		Indel
	R_Check	S_Check	Glyma.04G187600	1.78133	5e-05	0.000218278	12 hpi	C-5 cytosine-specific DNA methylase
	R_Check	S_Check	Glyma.04G188100	-1.62339	5e-05	0.000218278	12 hpi	UDP-glucoronosyl and UDP-glucosyl transferase
	R_Check	S_Check	Glyma.04G188500	2.00173	0.02155	0.0469897	12 hpi	Unknown
	R_Check	S_Check	Glyma.04G188600	-1.50977	0.00115	0.00372779	12 hpi	Drought induced 19 protein (Di19)
	R_Check	S_Check	Glyma.04G188900	-1.82172	5e-05	0.000218278	12 hpi	Plant protein of unknown function (DUF868)
	R_Check	S_Check	Glyma.04G189000	-2.21088	5e-05	0.000218278	12 hpi	Unknown
	R_Most	S_Most	Glyma.04G189100	3.09585	0.0227	0.0490138	48 hpi	Nucleotidyltransferase domain
	R_Most	S_Most	Glyma.04G190300	1.62137	5e-05	0.000218278	12 hpi	Mediator complex subunit 28	1595	CG/C		Indel
	R_Most	S_Most	Glyma.04G190400	2.34003	5e-05	0.000218278	48 hpi	Protein kinase domain/Leucine Rich Repeat
	R_Check	S_Check	Glyma.04G191500	-2.09012	5e-05	0.000218278	12 hpi	MA3 domain
	R_Most	S_Most	Glyma.04G191700	1.57261	5e-05	0.000218278	48 hpi	haloacid dehalogenase-like hydrolase
	R_Check	S_Check	Glyma.04G195300	-2.19608	5e-05	0.000218278	12 hpi	CBS domain
	R_Most	S_Most	Glyma.04G196500	-2.75453	5e-05	0.000218278	12 hpi	Unknown
	R_Most	S_Most	Glyma.04G197300	-1.89752	5e-05	0.000218278	48 hpi	Heavy-metal-associated domain
	R_Most	S_Most	Glyma.04G198000	2.0193	0.0058	0.0152923	12 hpi	Transferase family
	R_Most	S_Most	Glyma.04G198100	1.57863	0.0009	0.00300611	48 hpi	Auxin responsive protein
	R_Check	S_Check	Glyma.04G198600	-3.28036	5e-05	0.000218278	12 hpi	Sugar efflux transporter for intercellular exchange
	R_Most	S_Most	Glyma.04G198600	-1.66723	5e-05	0.000218278	12 hpi	Sugar efflux transporter for intercellular exchange
	R_Check	S_Check	Glyma.04G198700	-1.95687	0.0001	0.000416072	12 hpi	DHHC palmitoyltransferase
	R_Check	S_Check	Glyma.04G199400	-1.89814	5e-05	0.000218278	12 hpi	Unknown
	R_Most	S_Most	Glyma.04G199900	-1.6655	5e-05	0.000218278	12 hpi	Helix-loop-helix DNA-binding domain
	R_Check	S_Check	Glyma.06G105100	1.86825	0.00025	0.000958539	12 hpi	NRDE protein
	R_Most	S_Most	Glyma.06G106700	-1.93048	0.02105	0.0460647	48 hpi	Heavy-metal-associated domain
	R_Check	S_Check	Glyma.06G107700	1.56515	0.00035	0.00129804	12 hpi	Protein of unknown function (DUF793)
	R_Check	S_Check	Glyma.06G107800	1.81073	0.0002	0.000783872	12 hpi	Serine hydroxymethyltransferase	1490	G/T	Leu -Arg
	R_Check	S_Check	Glyma.07G109600	1.72692	5e-05	0.000218278	12 hpi	SBP domain
	R_Most	S_Most	Glyma.07G199800	1.51525	5e-05	0.000218278	48 hpi	MAC/Perforin domain	703	G/.	Ile -Val
	R_Check	S_Check	Glyma.09G062100	2.75145	0.0087	0.0216515	12 hpi	NB-ARC domain
	R_Check	S_Check	Glyma.09G062600	-5.40306	5e-05	0.000218278	12 hpi	Glycosyl hydrolases family 16/Xyloglucan endo-transglycosylase (XET) C-terminus	82,1094,1399	A/G;G/.; C/.	Lys-Glu; Gln - Arg; Trp - Arg
	R_Check	S_Check	Glyma.09G062900	-4.82813	5e-05	0.000218278	12 hpi	Glycosyl hydrolases family 35
	R_Most	S_Most	Glyma.09G062900	-3.17978	5e-05	0.000218278	12 hpi	Glycosyl hydrolases family 36
	R_Most	S_Most	Glyma.09G063900	-2.16986	0.0017	0.00525026	48 hpi	FAD binding domain/Cytokinin dehydrogenase 1
	R_Most	S_Most	Glyma.10G214300	-2.17314	5e-05	0.000218278	48 hpi	Unknown
	R_Most	S_Most	Glyma.10G214400	-2.17314	5e-05	0.000218278	48 hpi	Unknown	134	C/A	Tyr -Cys
	R_Check	S_Check	Glyma.10G214500	1.57986	5e-05	0.000218278	12 hpi	Unknown
	R_Check	S_Check	Glyma.10G214600	1.50047	0.00895	0.0221863	12 hpi	Unknown
	R_Check	S_Check	Glyma.10G223700	1.54249	5e-05	0.000218278	12 hpi	Unknown
	R_Check	S_Check	Glyma.11G067500	1.66885	5e-05	0.000218278	12 hpi	SNF2 family N-terminal domain/Helicase conserved C-terminal domain
	R_Check	S_Check	Glyma.11G068600	1.52611	5e-05	0.000218278	12 hpi	Nrap protein
	R_Check	S_Check	Glyma.11G069700	1.84992	0.0058	0.0152923	12 hpi	Regulator of chromosome condensation (RCC1) repeat
	R_Most	S_Most	Glyma.11G069700	3.32434	0.01805	0.040409	48 hpi	Regulator of chromosome condensation (RCC1) repeat
	R_Most	S_Most	Glyma.11G069800	-1.53995	5e-05	0.000218278	12 hpi	Aldose 1-epimerase
	R_Most	S_Most	Glyma.11G106200	-2.62915	0.01875	0.0417462	12 hpi	Thaumatin family
	R_Check	S_Check	Glyma.11G107000	-1.76544	0.001	0.00329711	12 hpi	Transmembrane amino acid transporter protein
	R_Most	S_Most	Glyma.11G107000	1.59727	5e-05	0.000218278	48 hpi	Transmembrane amino acid transporter protein
	R_Most	S_Most	Glyma.11G107600	-4.11338	5e-05	0.000218278	12 hpi	Glycosyl hydrolases family 35
	R_Check	S_Check	Glyma.12G183400	-1.89702	5e-05	0.000218278	12 hpi	Male sterility protein
	R_Most	S_Most	Glyma.12G183400	1.57587	5e-05	0.000218278	48 hpi	Male sterility protein
	R_Check	S_Check	Glyma.12G184700	-2.80208	5e-05	0.000218278	12 hpi	Myb-like DNA-binding domain	948	./A		Indel
	R_Most	S_Most	Glyma.12G184800	1.77299	0.0001	0.000416072	48 hpi	Unknown
	R_Most	S_Most	Glyma.13G062000	-2.00556	0.00035	0.00129804	48 hpi	No apical meristem (NAM) protein	945	T/.		Indel
	R_Check	S_Check	Glyma.13G355600	1.74338	5e-05	0.000218278	12 hpi	NAD dependent epimerase/dehydratase family
	R_Check	S_Check	Glyma.13G356600	-1.69175	5e-05	0.000218278	12 hpi	AUX/IAA family
	R_Check	S_Check	Glyma.16G071500	-3.08799	5e-05	0.000218278	12 hpi	Unknown
	R_Most	S_Most	Glyma.16G071500	-1.87477	5e-05	0.000218278	12 hpi	Unknown
	R_Most	S_Most	Glyma.16G071700	2.46572	0.0031	0.00887983	12 hpi	Protein of unknown function DUF260
	R_Most	S_Most	Glyma.16G072600	-2.7098	0.0001	0.000416072	12 hpi	Unknown
	R_Most	S_Most	Glyma.16G072600	-1.98983	5e-05	0.000218278	48 hpi	Unknown
In Field	R_Most	S_Most	Glyma.02G073700	2.5182	0.0021	0.00631774	12 hpi	Major intrinsic protein
	R_Check	S_Check	Glyma.04G046200	-1.97121	5e-05	0.000218278	12 hpi	LIM domain
	R_Check	S_Check	Glyma.04G046600	-2.08935	5e-05	0.000218278	12 hpi	Unknown	331	./C		Indel
	R_Most	S_Most	Glyma.04G184400	1.50099	0.0001	0.000416072	12 hpi	UvrB/uvrC motif
	R_Most	S_Most	Glyma.04G185000	2.25398	5e-05	0.000218278	48 hpi	Unknown
	R_Most	S_Most	Glyma.05G043100	-1.57012	0.0038	0.0105869	12 hpi	Transmembrane amino acid transporter protein
	R_Check	S_Check	Glyma.05G043800	-3.52239	5e-05	0.000218278	12 hpi	Unknown
	R_Check	S_Check	Glyma.05G043900	-3.80225	5e-05	0.000218278	12 hpi	BTB/POZ domain
	R_Most	S_Most	Glyma.05G044000	-1.86574	5e-05	0.000218278	12 hpi	Pectate lyase
	R_Most	S_Most	Glyma.05G044000	1.60003	5e-05	0.000218278	48 hpi	Pectate lyase
	R_Check	S_Check	Glyma.05G137300	1.58376	0.0001	0.000416072	12 hpi	Unknown
	R_Most	S_Most	Glyma.05G137500	-2.8481	0.0149	0.0343438	12 hpi	2OG-Fe(II) oxygenase superfamily
	R_Check	S_Check	Glyma.05G138700	-2.85059	5e-05	0.000218278	12 hpi	Glycosyl hydrolases family 16/Xyloglucan endo-transglycosylase (XET) C-terminus
	R_Most	S_Most	Glyma.05G138700	-2.00015	5e-05	0.000218278	12 hpi	Unknown
	R_Most	S_Most	Glyma.05G138800	1.82618	5e-05	0.000218278	12 hpi	Eukaryotic cytochrome b561
	R_Check	S_Check	Glyma.05G139200	-1.69143	5e-05	0.000218278	12 hpi	Protein of unknown function (DUF789)
	R_Most	S_Most	Glyma.08G034400	-2.20223	5e-05	0.000218278	48 hpi	Unknown
	R_Check	S_Check	Glyma.08G035300	-2.3672	5e-05	0.000218278	12 hpi	Sugar (and other) transporter
	R_Most	S_Most	Glyma.08G035900	1.58669	5e-05	0.000218278	12 hpi	Glycosyl hydrolases family 16/Xyloglucan endo-transglycosylase (XET) C-terminus	377	A/T	Phe -Tyr
	R_Most	S_Most	Glyma.09G280000	-1.90749	5e-05	0.000218278	12 hpi	Sel1 repeat
	R_Most	S_Most	Glyma.09G280000	-4.58355	0.00755	0.0192101	48 hpi	Sel1 repeat	29	CG/C		Indel
	R_Check	S_Check	Glyma.09G280700	-2.27698	0.0137	0.0319606	12 hpi	Protein phosphatase 2C
	R_Check	S_Check	Glyma.09G281800	-2.60935	5e-05	0.000218278	12 hpi	O-methyltransferase
	R_Most	S_Most	Glyma.09G281800	-4.19957	5e-05	0.000218278	48 hpi	Dimerisation domain	452	T/TG		Indel
	R_Most	S_Most	Glyma.10G221100	1.50046	0.0043	0.0117862	12 hpi	Major intrinsic protein
	R_Most	S_Most	Glyma.10G221100	1.60673	0.00925	0.0228263	48 hpi	Major intrinsic protein
	R_Check	S_Check	Glyma.10G221200	-1.54666	5e-05	0.000218278	12 hpi	Choline/ethanolamine kinase
	R_Most	S_Most	Glyma.10G221200	1.68222	0.00315	0.00900473	12 hpi	Choline/ethanolamine kinase
	R_Check	S_Check	Glyma.10G221700	1.51131	0.0088	0.0218641	12 hpi	Triose-phosphate Transporter family
	R_Check	S_Check	Glyma.14G048000	2.13191	5e-05	0.000218278	12 hpi	Subtilase family/PA domain
	R_Most	S_Most	Glyma.14G048200	-1.59543	0.00045	0.00162484	48 hpi	Subtilase family/Peptidase inhibitor I9
	R_Check	S_Check	Glyma.14G048700	2.04426	5e-05	0.000218278	12 hpi	Protein of unknown function (DUF423)
	R_Most	S_Most	Glyma.14G049400	1.66813	0.01535	0.0352321	12 hpi	Unknown
	R_Check	S_Check	Glyma.14G049500	-1.52431	5e-05	0.000218278	12 hpi	2OG-Fe(II) oxygenase superfamily
	R_Check	S_Check	Glyma.14G050500	1.73401	5e-05	0.000218278	12 hpi	Unknown
	R_Most	S_Most	Glyma.14G050500	1.73852	5e-05	0.000218278	12 hpi	Unknown
	R_Most	S_Most	Glyma.14G050900	1.71981	5e-05	0.000218278	48 hpi	GDSL-like Lipase/Acylhydrolase
	R_Check	S_Check	Glyma.15G147100	4.79189	0.00705	0.0181111	12 hpi	Unknown	167	T/C	Leu -Pro
	R_Most	S_Most	Glyma.15G147100	4.22812	0.00145	0.00457092	12 hpi	Unknown
	R_Check	S_Check	Glyma.16G133000	1.68259	5e-05	0.000218278	12 hpi	Peroxidase
	R_Check	S_Check	Glyma.16G133700	2.17287	0.02085	0.0456935	12 hpi	ATP synthase A chain
	R_Most	S_Most	Glyma.16G133800	-1.61072	0.00405	0.011186	48 hpi	Cytochrome P450
	R_Most	S_Most	Glyma.16G134000	1.8748	0.0016	0.00497959	12 hpi	SAM dependent carboxyl methyltransferase
	R_Most	S_Most	Glyma.16G134400	1.60138	0.01565	0.0358221	12 hpi	SAM dependent carboxyl methyltransferase
	R_Most	S_Most	Glyma.16G135200	2.2857	5e-05	0.000218278	48 hpi	NB-ARC domain/TIR domain
	R_Most	S_Most	Glyma.16G135500	3.12692	5e-05	0.000218278	48 hpi	NB-ARC domain
	R_Check	S_Check	Glyma.16G157200	1.66689	0.0001	0.000416072	12 hpi	Plant organelle RNA recognition domain
	R_Most	S_Most	Glyma.16G158100	1.98155	5e-05	0.000218278	48 hpi	UDP-glucoronosyl and UDP-glucosyl transferase
	R_Most	S_Most	Glyma.16G159200	1.70816	0.00075	0.00255765	48 hpi	NB-ARC domain/TIR domain
	R_Most	S_Most	Glyma.18G177400	2.02421	0.00305	0.00875404	12 hpi	Multicopper oxidase/Laccase-7
	R_Check	S_Check	Glyma.19G005200	2.00483	5e-05	0.000218278	12 hpi	WD domain
	R_Most	S_Most	Glyma.19G005700	2.46233	5e-05	0.000218278	48 hpi	antifungal/Protein kinase domain
	R_Check	S_Check	Glyma.19G005800	1.55129	5e-05	0.000218278	12 hpi	3' exoribonuclease family/S1 RNA binding domain	2752	C/CT		Indel
	R_Most	S_Most	Glyma.19G005900	2.59005	5e-05	0.000218278	48 hpi	EamA-like transporter family/Triose-phosphate Transporter family	112	T/C	Ser - Pro
	R_Check	S_Check	Glyma.19G025200	-1.53986	5e-05	0.000218278	12 hpi	UDP-glucoronosyl and UDP-glucosyl transferase
	R_Most	S_Most	Glyma.19G025600	-2.58664	5e-05	0.000218278	48 hpi	Protein of unknown function (DUF1997)
	R_Most	S_Most	Glyma.19G026900	1.89927	0.01575	0.0360192	12 hpi	Plastocyanin-like domain
Note : R_most: V28N8RR
S_most: AG1703
R_Check: AxN-1-55
S_check: Olympus
