# Supplementary material for: Integrating GWAS and gene expression data for functional characterization of resistance to white mould in soya bean
Source: Plant Biotechnol J. 2018 May 7;16(11):1825–35. doi: 10.1111/pbi.12918 (PMC6181214; doi:10.1111/pbi.12918)
Supplement: Supplementary file 3 — Table S4 Nucleotide differences found between resistant and susceptible genotypes result in an amino acid change at GWAS‐hit loci. Table S5 Soya bean germplasm accessions analyzed in this study. [file PBI-16-1825-s003.xlsx]

## Sheet: S 1 table . Soybean germplasm a
	Table S5 The list of 405 soybeanPIs and 962 improved lines sampled in this study.
		PIs†								Improved lines
PI	subcollection	Province	Country_consistent_with_grin	Cultivar_name	Field trial	Greenhouse trial		ID	Variety name	Origin	Field trial	Greenhouse trial
FC031571	Max	unknown	China	Kirin	√	√		226	E05181-T	MSU	√
PI030599	Max	Heilongjiang	China	Chin Yuan Tou		√		316	D.F.Seeds DF5271NR2Y/STS	D.F. Seeds		√
PI054591	Max	Liaoning	China	No. 31		√		317	D.F.Seeds DF272N	D.F. Seeds		√
PI054608_1	Max	Liaoning	China	No. 48	√	√		319	D.F.Seeds DF8263RR/STS	D.F. Seeds		√
PI054615_1	Max	Jilin	China	No. 55	√	√		320	D.F.Seeds DF8244RR	D.F. Seeds		√
PI054620_2	Max	Jilin	China	No. 60	√	√		321	D.F.Seeds DF155F	D.F. Seeds		√
PI054873	Max	Northeast China	China	No. 196	√	√		322	D.F.Seeds DF5242R2Y	D.F. Seeds		√
PI068423	Max	Northeast China	China	5823		√		323	D.F.Seeds DF9231NLL	D.F. Seeds		√
PI068436	Max	Northeast China	China	17	√	√		324	D.F.Seeds DF230N	D.F. Seeds		√
PI068470	Max	Northeast China	China	31	√	√		325	D.F.Seeds DF5221NR2Y	D.F. Seeds		√
PI068516	Max	Northeast China	China	373	√	√		326	D.F.Seeds DF8225RR	D.F. Seeds		√
PI068521_1	Max	Heilongjiang	China	205		√		327	D.F.Seeds DF5211NR2Y	D.F. Seeds		√
PI068523	Max	Heilongjiang	China	170		√		328	D.F.Seeds DF8205RR	D.F. Seeds		√
PI068528	Max	Northeast China	China	341	√	√		329	D.F.Seeds DF9201NLL	D.F. Seeds		√
PI068604_1	Max	Northeast China	China	285	√	√		330	D.F.Seeds DF5191R2Y/STS	D.F. Seeds		√
PI068621	Max	Heilongjiang	China	116	√	√		331	D.F.Seeds DF5201NR2Y	D.F. Seeds		√
PI068709	Max	Heilongjiang	China	200	√	√		332	D.F.Seeds DF5172NR2Y	D.F. Seeds		√
PI068731	Max	Northeast China	China	289		√		333	D.F.Seeds DF161STS	D.F. Seeds		√
PI068732_1	Max	Northeast China	China	204	√	√		334	D.F.Seeds DF9141NLL	D.F. Seeds		√
PI068736	Max	Northeast China	China	254	√	√		335	Citizens 1106	Citizens LLC		√
PI068765	Max	Northeast China	China	65	√	√		336	Citizens 1102	Citizens LLC		√
PI068815	Max	Heilongjiang	China	6450-m	√	√		337	Citizens 1105	Citizens LLC		√
PI069500	Max	Northeast China	China	6942		√		338	Citizens 1101	Citizens LLC		√
PI069512	Max	Northeast China	China	6996	√	√		339	Nature's Genetics 2.4	Citizens LLC		√
PI069995	Max	Northeast China	China	6802	√	√		340	Citizens 1104	Citizens LLC		√
PI070078	Max	Northeast China	China	6900	√	√		341	Nature's Genetics 2.0	Citizens LLC		√
PI070080	Max	Northeast China	China	6908		√		342	Citizens 1103	Citizens LLC		√
PI070197	Max	Jilin	China	7532	√	√		343	Nature's Genetics 1.4	Citizens LLC		√
PI070201	Max	Northeast China	China	7548		√		344	Channel 2903R2	Channel Bio		√
PI070213	Max	Jilin	China	7600	√	√		345	Channel 2800R2	Channel Bio		√
PI070458	Max	Northeast China	China	7301	√	√		346	Channel 2400R2	Channel Bio		√
PI070541	Max	Northeast China	China	Teng tien hei chi	√	√		347	Channel 2305R2	Channel Bio		√
PI070566	Max	Jilin	China	8591	√	√		348	Channel 2000R2	Channel Bio		√
PI079616	Max	Liaoning	China	N7	√	√		349	Burtch Strike 311R2	Burtch		√
PI079617	Max	Liaoning	China	N8	√	√		350	Burtch Strike 3012	Burtch		√
PI079691_4	Max	Heilongjiang	China			√		351	Burtch Strike 282R2	Burtch		√
PI079797	Max	Northeast China	China	N50/13		√		352	Burtch Strike 2712	Burtch		√
PI080466_1	Max	Hokkaido	Japan	Okuro Maru Daizu	√	√		353	Burtch Strike 271R2	Burtch		√
PI080671	Max	unknown	Japan	Sode Furi Daizu	√	√		354	Bayside 222N	Bayside		√
PI080845_2	Max	unknown	Japan	Rikuu niju sango	√	√		355	Asgrow AG3231GENRR2Y	Asgrow		√
PI081041	Max	Hokkaido	Japan	Kuro Daizu	√	√		356	Asgrow AG3030GENRR2Y	Asgrow		√
PI081768	Max	Northeast China	China	Moshito	√	√		357	Asgrow AG2931GENRR2Y	Asgrow		√
PI081785	Max	Hokkaido	Japan	Chusei Hadaka		√		358	Asgrow AG2631GENRR2Y	Asgrow		√
PI082263_3	Max	Seoul	South Korea	Pepute No. 2	√	√		359	Asgrow AG2431GENRR2Y	Asgrow		√
PI082302	Max	Seoul	South Korea	Kiru Gunte		√		360	Asgrow AG2430GENRR2Y	Asgrow		√
PI083945_3	Max	unknown	Japan	Dairyu Tsurunoko	√	√		361	Asgrow AG2330GENRR2Y	Asgrow		√
PI084631	Max	Kyonggi	South Korea	S-56	√	√		362	Asgrow AG2232GENRR2Y	Asgrow		√
PI084637	Max	Kyonggi	South Korea	S-62	√	√		363	Asgrow AG2031GENRR2Y	Asgrow		√
PI084656	Max	Kyonggi	South Korea	S-81	√	√		364	Asgrow AG1931GENRR2Y	Asgrow		√
PI084666_1	Max	Kyonggi	South Korea	S-94	√	√		365	Wellman W 4132(RR)	Wellman		√
PI084908_2	Max	Pyongyang	North Korea	Chotan Shirome	√	√		366	Wellman W 4133(RR)	Wellman		√
PI084973	Max	Saitama	Japan	Takiya		√		367	Wellman W 4032(RR)	Wellman		√
PI086006	Max	Hokkaido	Japan	Kiio Shokuzu		√		368	Wellman PB3019VNRR2	Wellman		√
PI086114	Max	Hokkaido	Japan	Hoten Kuroheso	√	√		369	Wellman W 4129(RR)	Wellman		√
PI087026	Max	Kyongsang Puk	South Korea	Hinkongu		√		370	Wellman W 284	Wellman		√
PI087618	Max	Hamgyong Puk	North Korea	Chameshoryu		√		371	Steyer 2801R2	Steyer		√
PI087620	Max	Hamgyong Puk	North Korea	Kuromeshoryu		√		372	Steyer 2001R2	Steyer		√
PI087634	Max	Saitama	Japan	Mizukuguri	√	√		373	Steyer 1910RR	Steyer		√
PI088306	Max	Northeast China	China	5695		√		374	Steyer 1810RR	Steyer		√
PI088313	Max	Northeast China	China	5702	√	√		375	Stewart 3000R2	Stewart		√
PI088448	Max	Northeast China	China	5771		√		376	Stewart 2909R2	Stewart		√
PI088468	Max	Northeast China	China	Iganzu		√		377	Stewart 2977R2	Stewart		√
PI088479	Max	Jilin	China	Kungchuling Improved No. 77	√	√		378	Stewart 2700R2	Stewart		√
PI088495	Max	Jilin	China	Koniku No. 66	√	√		379	Stewart 2677R2	Stewart		√
PI088508	Max	Northeast China	China	Showa No. 1-4	√	√		380	Stewart 2500R2	Stewart		√
PI088783	Max	Northeast China	China	5906	√	√		381	Schillinger XD2810	Schillinger		√
PI088788	Max	Liaoning	China	5913		√		382	Schillinger 289.TC	Schillinger		√
PI088809	Max	Pyongan Puk	North Korea	Seita	√	√		383	Schillinger 209F.HPC	Schillinger		√
PI089000	Max	Northeast China	China	5945	√	√		384	Rupp RS 4263	Rupp		√
PI089003_1	Max	Northeast China	China	5948	√	√		385	Rupp RS 7251N	Rupp		√
PI089005_5	Max	Northeast China	China	5950	√	√		386	Rupp RS 4259	Rupp		√
PI089061_2	Max	Northeast China	China	6053	√	√		387	Rupp RS 7244	Rupp		√
PI089773	Max	Hebei	China	7204		√		388	Rupp RS 7220	Rupp		√
PI090486	Max	Beijing	China	7533		√		389	Rupp RS 4200N	Rupp		√
PI090499_1	Max	Hebei	China	Black and white	√	√		390	Renk RS290NR2	Renk		√
PI090566	Max	Jilin	China	6476	√	√		391	Renk RS271NR2	Renk		√
PI090576_1	Max	Jilin	China	6486	√	√		392	Renk RS161NR2	Renk		√
PI091083	Max	unknown	South Korea	Seihita	√	√		393	Pioneer 93Y20(RR)	Pioneer		√
PI091089	Max	Jilin	China	6543	√	√		394	Pioneer 92Y72(RR)	Pioneer		√
PI091100_3	Max	Jilin	China	6554	√	√		395	Pioneer 92Y20(RR)	Pioneer		√
PI091109	Max	Heilongjiang	China	6564	√	√		396	Pioneer 91Y80(RR)	Pioneer		√
PI091120	Max	Heilongjiang	China	6575	√	√		397	NuTech NT-7309(RR)	NuTech		√
PI091160	Max	Liaoning	China	6615	√	√		398	NuTech NT-7297(RR)	NuTech		√
PI091165	Max	Liaoning	China	6620	√	√		399	NuTech NT-2707RR	NuTech		√
PI091180	Max	Liaoning	China	6635	√	√		400	NuTech NT-7251(RR)	NuTech		√
PI091340	Max	Hebei	China	7599		√		401	NuTech NT-7269(RR)	NuTech		√
PI091349	Max	Hebei	China	7621		√		402	NuTech NT-2660RN	NuTech		√
PI092572	Max	Jilin	China	7767	√	√		403	NuTech NT-7222(RR)	NuTech		√
PI092618	Max	Jilin	China	7813	√	√		404	NuTech NT-6224(RR)	NuTech		√
PI092641	Max	Jilin	China	7836	√	√		405	NuTech NT-1808RN	NuTech		√
PI092718_2	Max	Jilin	China	7913		√		406	NK Brand S23-A8(RR)	NK Brand		√
PI092728	Max	Jilin	China	7923	√	√		407	NK Brand S21-B1(RR)	NK Brand		√
PI093563	Max	Jilin	China	7936		√		408	MSU E08242	MSU	√	√
PI095740	Max	Cholla Puk	South Korea	35		√		409	MSU E08235	MSU		√
PI096787	Max	Hwanghae Puk	North Korea	936	√	√		410	MSU E07087	MSU	√	√
PI096927	Max	Hwanghae Puk	North Korea	1076	√	√		411	MSU E07048	MSU	√	√
PI097139	Max	Hwanghae Puk	North Korea	1288	√	√		412	MCIA Streeter	MCIA		√
PI103088	Max	Henan	China	Ming Chuan	√	√		413	MCIA 1809LL	MCIA		√
PI157397	Max	Kyonggi	South Korea	Baec-mi-oialkong	√	√		414	M&W 29Z71RR2Y	M&W Seeds		√
PI196153	Max	unknown	Japan	Isikarisiro-1	√	√		415	M&W 27C01RR	M&W Seeds		√
PI209331	Max	Hokkaido	Japan	No. 1	√	√		416	M&W 25J25RR	M&W Seeds		√
PI209334	Max	Hokkaido	Japan	No. 9		√		417	Hyland HS 23R55	Hyland		√
PI232992	Max	Fukui	Japan	Kono-Kuradaizu	√	√		418	Hyland HS 19RY03	Hyland		√
PI253661B	Max	unknown	China	No. 12	√	√		419	Hyland HS 16RYS12	Hyland		√
PI266806C	Max	Hebei	China	No. 4	√	√		420	Heritage 2941CR2	Heritage		√
PI291309D	Max	Heilongjiang	China		√	√		421	Heritage 2812CR2	Heritage		√
PI291310C	Max	Heilongjiang	China		√	√		422	Heritage 2712CR2	Heritage		√
PI297538	Max	unknown	Hungary	Mandzsu III	√	√		423	Heritage 2621CR2	Heritage		√
PI317335	Max	Hokkaido	Japan	Koganejiro	√	√		424	Heritage 2502CR2	Heritage		√
PI358315C	Max	Hokkaido	Japan	Tokachi shiro	√	√		425	Great Lakes GL2715R2	Great Lakes		√
PI361080	Max	unknown	Russia	Kormovaia 15	√	√		426	Great Lakes GL2449R2	Great Lakes		√
PI361087	Max	unknown	Romania	Medias 23	√	√		427	Great Lakes GL1819R2	Great Lakes		√
PI370057B	Max	Primorye	Russia	VIR 5525	√	√		428	G2 Genetics 7330(RR)	G2 Genetics		√
PI378670B	Max	unknown	Moldova	Kisinevskaja 1	√	√		429	G2 Genetics 7290(RR)	G2 Genetics		√
PI391577	Max	Jilin	China	Ch'a ye sheng tou		√		430	G2 Genetics 7283(RR)	G2 Genetics		√
PI391578	Max	Jilin	China	Chien ye tou		√		431	G2 Genetics 7288(RR)	G2 Genetics		√
PI391583	Max	Jilin	China	Jilin No. 10	√	√		432	G2 Genetics 6279(RR)	G2 Genetics		√
PI398296	Max	Kyonggi	South Korea	KAS 173-3	√	√		433	G2 Genetics 7260(RR)	G2 Genetics		√
PI404168	Max	unknown	China	Siui czui siao ju dou		√		434	G2 Genetics 7255(RR)	G2 Genetics		√
PI404182	Max	unknown	China	Sin i tu li rau		√		435	Dyna-Gro 38RY28	Dyna-Gro		√
PI404187	Max	unknown	China	Suj nii hun mao ju		√		436	Dyna-Gro 33D27(RR)	Dyna-Gro		√
PI407655C	Max	unknown	China	VIR 2504	√	√		437	Dyna-Gro 36RY24	Dyna-Gro		√
PI407656	Max	unknown	China	Len suj pin din huan	√	√		438	Dyna-Gro 33RY23	Dyna-Gro		√
PI407659B	Max	unknown	China	Dun haj hun mao czi		√		439	Dairyland DSR-3265/RR	Dairyland		√
PI407717	Max	Jilin	China	Jin nung No. 5	√	√		440	Dairyland DSR-2930/R2Y	Dairyland		√
PI407730	Max	Beijing	China			√		441	Dairyland DSR-2727/R2Y	Dairyland		√
PI416751	Max	Tohoku	Japan	A-BD	√	√		442	Dairyland DSR-2375/R2Y	Dairyland		√
PI416972	Max	Kyushu	Japan	Kaigen hakka	√	√		443	Dairyland DSR-234/RR	Dairyland		√
PI417040B	Max	unknown	China	Kin ou 1	√	√		444	Dairyland DSR-2200/RR	Dairyland		√
PI417077	Max	Kyushu	Japan	Koushurei 273	√	√		445	Dairyland DSR-2132/R2Y	Dairyland		√
PI417242	Max	unknown	China	Pekin dai seitou	√	√		446	Dairyland DSR-2118	Dairyland		√
PI424005	Max	Kyonggi	South Korea	74002		√		447	Dairyland DSR-199/RRSTS	Dairyland		√
PI424078	Max	Kangwon	South Korea	74077	√	√		448	Dairyland DSR-1807/R2Y	Dairyland		√
PI436562	Max	unknown	China	Ai jiao zao	√	√		449	Dairyland DSR-1710/R2Y	Dairyland		√
PI436684	Max	Liaoning	China	Tie-feng 8	√	√		450	D.F.Seeds DF8311RR	D.F. Seeds		√
PI437110A	Max	Far East	Russia	VIR 244		√		451	D.F.Seeds DF5291NR2Y	D.F. Seeds		√
PI437112A	Max	Far East	Russia	VIR 249		√		452	D.F.Seeds DF9281NLLEx	D.F. Seeds		√
PI437129B	Max	Irkutsk	Russia	VIR 555	√	√		453	D.F.Seeds DF9262NLL	D.F. Seeds		√
PI437135B	Max	Khabarovsk	Russia	Amurzejscaja	√	√		454	D.F.Seeds DF8257NRR	D.F. Seeds		√
PI437145B	Max	Khabarovsk	Russia	DVIZ-13-563	√	√		455	D.F.Seeds DF222 Super2	D.F. Seeds		√
PI437321	Max	Primorye	Russia	Dunganscaja 462		√		456	D.F.Seeds DF142F	D.F. Seeds		√
PI437326	Max	Primorye	Russia	DV-184	√	√		457	D.F.Seeds DF8193RR/STS	D.F. Seeds		√
PI437347	Max	Primorye	Russia	Primorscaja 8	√	√		458	D.F.Seeds DF9161LL	D.F. Seeds		√
PI437367	Max	Primorye	Russia	Ussurijscaja 171	√	√		459	Channel 2500R2	Channel Bio		√
PI437387	Max	Primorye	Russia	Ussurijscaja 452	√	√		460	Channel 2401R2	Channel Bio		√
PI437422	Max	Primorye	Russia	Ussurijscaja 525	√	√		461	Beck/XL 325NRª*	Beck/XL		√
PI437427A	Max	Primorye	Russia	Ussurijscaja 547	√	√		462	Beck/XL 322NRª*	Beck/XL		√
PI437431	Max	Primorye	Russia	Ussurijscaja 559	√	√		463	Beck/XL EX 6002ª*	Beck/XL		√
PI437435	Max	Primorye	Russia	Ussurijscaja 567	√	√		464	Beck/XL 299NRª*	Beck/XL		√
PI437462A	Max	Primorye	Russia	Ussurijscaja 672	√	√		465	Beck/XL 294NRª*	Beck/XL		√
PI437476	Max	Primorye	Russia	VIR 381	√	√		466	Beck/XL EX 6013ª*	Beck/XL		√
PI437477B	Max	Primorye	Russia	VIR 382	√	√		467	Beck/XL 275NRª*	Beck/XL		√
PI437485	Max	Primorye	Russia	VIR 1048		√		468	Beck/XL 242NRª*	Beck/XL		√
PI437487	Max	unknown	China	VIR 1069	√	√		469	Beck/XL 244NRª*	Beck/XL		√
PI437513	Max	Primorye	Russia	VIR 4210	√	√		470	Beck 306NL	Beck		√
PI437535	Max	Dnipropetrovsk	Ukraine	Dnepropetrovscaja ll	√	√		471	Asgrow AG3130GENRR2Y	Asgrow		√
PI437578	Max	unknown	China	Chuan-da-dou	√	√		472	Asgrow AG2830GENRR2Y	Asgrow		√
PI437605A	Max	unknown	China	DV-2776	√	√		473	Asgrow AG2530GENRR2Y	Asgrow		√
PI437609B	Max	unknown	China	DV-2780	√	√		474	Asgrow AG2130GENRR2Y	Asgrow		√
PI437647	Max	unknown	China	DV-2829	√	√		475	Asgrow AG1830GENRR2Y	Asgrow		√
PI437662	Max	Jilin	China	Gun'-tszu-lin' 658		√		476	Asgrow AG1730GENRR2Y	Asgrow		√
PI437685D	Max	unknown	China	Phun-zhun		√		477	Asgrow AG1631GENRR2Y	Asgrow		√
PI437711A	Max	unknown	China	Sjao-tszin'-huan	√	√		478	Zeeland ZFSelect 831LS	Zeeland		√
PI437776	Max	unknown	China	VIR 1302	√	√		479	Zeeland ZFSelect 930LL	Zeeland		√
PI437788A	Max	unknown	China	VIR 3018	√	√		480	Zeeland ZFSelect 829LS	Zeeland		√
PI437793	Max	unknown	China	VIR 3024	√	√		481	Zeeland ZFSelect 722LS	Zeeland		√
PI437814A	Max	Jilin	China	An'da	√	√		482	Wellman W 4036(RR)	Wellman		√
PI437838	Max	Khabarovsk	Russia	DV-254	√	√		483	Wellman W 4035(RR)	Wellman		√
PI437848A	Max	unknown	China	DV-1746	√	√		484	Wellman W 354	Wellman		√
PI437863B	Max	unknown	China	DV-2841		√		485	Wellman W 344	Wellman		√
PI437956B	Max	unknown	China	VIR 1390	√	√		486	Wellman W 4033(RR)	Wellman		√
PI438011	Max	unknown	China	VIR 1813	√	√		487	Wellman W 4031(RR)	Wellman		√
PI438019B	Max	unknown	China	VIR 1883	√	√		488	Wellman W 4929(RR)	Wellman		√
PI438047	Max	unknown	China	VIR 2303		√		489	Wellman W 3026(RR)	Wellman		√
PI438076	Max	unknown	China	VIR 2473	√	√		490	Wellman W 4024(RR)	Wellman		√
PI438083	Max	unknown	China	VIR 2506	√	√		491	Wellman W 4123(RR)	Wellman		√
PI438103	Max	unknown	China	VIR 2588	√	√		492	Stewart 3277R2	Stewart		√
PI438112B	Max	unknown	China	VIR 2623		√		493	Stewart 3177R2	Stewart		√
PI438164B	Max	unknown	China	VIR 4111	√	√		494	Stewart 3111R2	Stewart		√
PI438175	Max	unknown	China	VIR 4432		√		495	Stewart 2877R2	Stewart		√
PI438227	Max	unknown	China	VIR 4518	√	√		496	Stewart 2477R2	Stewart		√
PI438259B	Max	unknown	China	VIR 4715	√	√		497	Stewart 2277R2	Stewart		√
PI438309	Max	unknown	South Korea	VIR 3017	√	√		498	Renk RS300NR2	Renk		√
PI438310	Max	unknown	North Korea	DV-2342	√	√		499	Renk RS277NRR	Renk		√
PI438314	Max	unknown	France	CNS 80A	√	√		500	Renk RS230NLL	Renk		√
PI438315	Max	unknown	France	CNS 89A	√	√		501	Renk RS270NR2	Renk		√
PI438435B	Max	unknown	Morocco	CNS 657	√	√		502	Renk RS200NR2	Renk		√
PI438450	Max	unknown	Germany	K.P. 3025	√	√		503	Renk RS204NRR	Renk		√
PI438484	Max	unknown	United States	AC	√	√		504	Renk RS180R2	Renk		√
PI438492	Max	unknown	United States	Elton	√	√		505	Renk RS170LL	Renk		√
PI438496B	Max	unknown	United States	Peking	√	√		506	Renk RS179NRR	Renk		√
PI438500	Max	unknown	United States	Virginia	√	√		507	Renk RS160NR2	Renk		√
PI438504B	Max	unknown	United States	VIR 24a	√	√		508	Pioneer 93Y51(RR)	Pioneer		√
PI438509A	Max	unknown	United States	VIR 202	√	√		509	G2 Genetics 7339(RR)	NuTech		√
PI458505	Max	Liaoning	China	Da Bai mei	√	√		510	G2 Genetics 7333(RR)	NuTech		√
PI458506	Max	Liaoning	China	Feng Di huang	√	√		511	NuTech NT-7316(RR)	NuTech		√
PI458508B	Max	Liaoning	China	Fu Shou	√	√		512	NuTech NT-7282(RR)	NuTech		√
PI458510	Max	Liaoning	China	Ji Ti No. 1	√	√		513	NuTech NT-7277(RR)	NuTech		√
PI464915B	Max	Jilin	China	Hei Mo Shi Dou Gong 205		√		514	NuTech NT-2660RR/SCN	NuTech		√
PI464917	Max	Heilongjiang	China	Ji Ti 3	√	√		515	G2 Genetics 6247(RR)	NuTech		√
PI464923	Max	Liaoning	China	Tie Fen 16	√	√		516	NuTech NT-6211(RR)	NuTech		√
PI466749A	Max	Shanghai	China	Wu Yui Huo	√	√		517	NuTech NT-6204(RR)	NuTech		√
PI467322B	Max	Jilin	China	Jilin No. 19	√	√		518	NuTech NT-1808RR/SCN	NuTech		√
PI467347	Max	Jilin	China	Zi-hua-cuo-zi	√	√		519	G2 Genetics 7186(RR)	NuTech		√
PI468408B	Max	Shandong	China	Qi Huang No. 1	√	√		520	NK Brand S30-F5(RR)	NK Brand		√
PI468919	Max	Liaoning	China			√		521	NK Brand S27-L4(RR)	NK Brand		√
PI475783B	Max	Shanxi	China	Tsing 2	√	√		522	NK Brand S24-J1(RR)	NK Brand		√
PI475812B	Max	Xinjiang	China			√		523	NK Brand S21-N6(RR)	NK Brand		√
PI475814	Max	Xinjiang	China			√		524	MSU E05276-T	MSU		√
PI475820	Max	Xinjiang	China			√		525	MSU E06106	MSU		√
PI475822C	Max	Xinjiang	China		√	√		526	MSU E06258-T	MSU		√
PI476345	Max	unknown	Moldova	Aurika	√	√		527	MSU E06324-T	MSU		√
PI476352B	Max	unknown	Kyrgyzstan	Colnon	√	√		528	MSU E05053	MSU		√
PI479723	Max	Jilin	China	Huinanniumaohuang	√	√		529	Asgrow AG3030 RR2Y	Monsanto		√
PI479735	Max	Jilin	China	Silihuang		√		530	Monsanto RY2919 RR2Y	Monsanto		√
PI490765	Max	Hebei	China	Dahedou		√		531	Monsanto RY2809 RR2Y	Monsanto		√
PI490766	Max	Hebei	China	Dawudou		√		532	Asgrow AG2430 RR2Y	Monsanto		√
PI503340	Max	Jilin	China	Tong nong 9	√	√		533	M&W 29Z71 NRR2	M&W Seeds		√
PI506609	Max	Kyushu	Japan	Chizuka ibaraki 1	√	√		534	M&W 29M61 NRR	M&W Seeds		√
PI506859	Max	Hokuriku	Japan	Kariha takiya	√	√		535	M&W 24Z42 RR2	M&W Seeds		√
PI506942	Max	Tohoku	Japan	Koushurei 235	√	√		536	M&W X-238	M&W Seeds		√
PI507091	Max	Kanto	Japan	Nezumi saya 3		√		537	M&W X-235	M&W Seeds		√
PI507293B	Max	Hokuriku	Japan	Shoukin ou	√	√		538	M&W 23M81NRR	M&W Seeds		√
PI507429	Max	Kanto	Japan	Tousan 89	√	√		539	Hyland HXR2Y05	Hyland		√
PI507471	Max	Kanto	Japan	Tousan kei na 16	√	√		540	Hyland HXR2Y04	Hyland		√
PI507473	Max	Kanto	Japan	Tousan kei na 18		√		541	Hyland RR Roll	Hyland		√
PI507521	Max	Tohoku	Japan	Wase date cha	√	√		542	Hyland HS23R55	Hyland		√
PI507671	Max	unknown	Russia	Aurika	√	√		543	Hyland HXR2Y03	Hyland		√
PI507686C	Max	unknown	Moldova	Kisinjevskaja 19	√	√		544	Hyland HXR2Y08	Hyland		√
PI507694	Max	unknown	Russia	Plamia	√	√		545	Hyland HS19RY03	Hyland		√
PI512322A	Max	unknown	Georgia	Imeretinskaja	√	√		546	Hyland Sherwin	Hyland		√
PI518671	Modern	Illinois	United States	Williams 82	√	√		547	Great Lakes GL3259R2	Great Lakes		√
PI518674	Modern	Illinois	United States	Fayette	√	√		548	Great Lakes GL3109R2V	Great Lakes		√
PI518711	Max	Jilin	China	Jilin 21	√	√		549	Great Lakes GL3049R2	Great Lakes		√
PI525453	Modern	Iowa	United States	Conrad	√	√		550	Great Lakes GL2859R2	Great Lakes		√
PI532463B	Max	Hebei	China	He bei No. 1	√	√		551	Dyna-Gro 35RY33	Dyna-Gro		√
PI534648	Modern	Ohio	United States	GR8936	√	√		552	Dyna-Gro 37A31(RR)	Dyna-Gro		√
PI536635	Modern	Ohio	United States	Sprite	√	√		553	Dyna-Gro V25N9RR	Dyna-Gro		√
PI538386A	Max	Hebei	China	1886		√		554	Dyna-Gro 34RY24	Dyna-Gro		√
PI539865	Modern	Iowa	United States	HP204	√	√		555	Dyna-Gro 38G23(RR)	Dyna-Gro		√
PI540552	Modern	Ohio	United States	Hoyt	√	√		556	Dyna-Gro V20N8RR	Dyna-Gro		√
PI542768	Modern	Minnesota	United States	Sturdy	√	√		557	Dyna-Gro SX0918R	Dyna-Gro		√
PI546487	Modern	Iowa	United States	Archer	√	√		558	Dyna-Gro 37R17(RR)	Dyna-Gro		√
PI547567	IClark	Illinois	United States	L73-753	√	√		559	Dairyland DSR-3017/R2Y	Dairyland		√
PI547831	IOther	Illinois	United States	L83-0215		√		560	Dairyland DSR-2929/RR	Dairyland		√
PI548163	max	Illinois	United States	T54	√	√		561	Dairyland DSR-2770/RR	Dairyland		√
PI548164	max	Illinois	United States	T93	√	√		562	Dairyland DST25-003/R2Y	Dairyland		√
PI548171	max	Illinois	United States	T134		√		563	Dairyland DSR-22/STS-UL	Dairyland		√
PI548176	max	Illinois	United States	T143	√	√		564	Dairyland DST22-006/R2Y	Dairyland		√
PI548178	max	Illinois	United States	T145		√		565	Dairyland DSR-1850/RRSTS	Dairyland		√
PI548198	max	Illinois	United States	T209		√		566	D.F.Seeds DF8322NDRR	D.F. Seeds		√
PI548300	Old	Liaoning	China	Aksarben	√	√		567	D.F.Seeds DF5311NRR2	D.F. Seeds		√
PI548304	Old	Iowa	United States	Bavender Special A	√	√		568	D.F.Seeds DF5271NVRR2	D.F. Seeds		√
PI548313	Old	Khabarovsk	Russia	Chestnut	√	√		569	D.F.Seeds DF3018LL	D.F. Seeds		√
PI548317	Old	Hebei	China	Columbia	√	√		570	D.F.Seeds DF5291NRR2	D.F. Seeds		√
PI548318	Old	Jilin	China	Dunfield	√	√		571	D.F.Seeds DF159FDG	D.F. Seeds		√
PI548335	Old	unknown	Japan	Guelph		√		572	D.F.Seeds DF5281RR2/STS	D.F. Seeds		√
PI548340	Old	Heilongjiang	China	Harman	√	√		573	D.F.Seeds DF8275RR	D.F. Seeds		√
PI548348	Old	Heilongjiang	China	Illini		√		574	D.F.Seeds DF155FD6	D.F. Seeds		√
PI548356	Old	Pyongyang	North Korea	Kanro	√	√		575	D.F.Seeds DF5241RR2N	D.F. Seeds		√
PI548360	Old	unknown	North Korea	Korean	√	√		576	D.F.Seeds DF9223LL	D.F. Seeds		√
PI548362	Old	unknown	China	Lincoln	√	√		577	D.F.Seeds DF5191RR2/STS	D.F. Seeds		√
PI548365	Old	Heilongjiang	China	Manchu	√	√		578	D.F.Seeds DF181N	D.F. Seeds		√
PI548383	Old	Heilongjiang	China	Mansoy	√	√		579	Croplan 2878RR2Y	Croplan		√
PI548391	Old	Liaoning	China	Mukden	√	√		580	Croplan RC 2517RR	Croplan		√
PI548406	Old	Jilin	China	Richland	√	√		581	Croplan RC 2068RR	Croplan		√
PI548411	Old	Northeast China	China	Seneca	√	√		582	Channel C3001R	Channel Bio		√
PI548502	Modern	Iowa	United States	Adams	√	√		583	Channel 2901R2	Channel Bio		√
PI548506	Modern	Iowa	United States	Amsoy	√	√		584	Channel C2718R	Channel Bio		√
PI548512	Modern	Indiana	United States	Century	√	√		585	Channel 2551R	Channel Bio		√
PI548516	Modern	Iowa	United States	Blackhawk	√	√		586	Channel C2430R	Channel Bio		√
PI548521	Modern	Iowa	United States	BSR 201	√	√		587	Channel C2115R	Channel Bio		√
PI548523	Modern	Iowa	United States	Pella	√	√		588	Beck 342NR	Beck's		√
PI548524	Modern	Iowa	United States	Weber	√	√		589	Beck 296NR	Beck's		√
PI548527	Modern	Indiana	United States	Calland		√		590	Beck 274NR	Beck's		√
PI548528	Modern	Indiana	United States	Protana	√	√		591	Beck 257NR	Beck's		√
PI548550	Modern	Iowa	United States	Disoy	√	√		592	Asgrow AG3239 RR2Y	Asgrow		√
PI548551	Modern	Iowa	United States	Hark	√	√		593	Asgrow AG3139 RR2Y	Asgrow		√
PI548561	Modern	Minnesota	United States	Hodgson	√	√		594	Asgrow AG3130 RR2Y	Asgrow		√
PI548569	Modern	Illinois	United States	Hack	√	√		595	Asgrow AG3039 RR2Y	Asgrow		√
PI548573	Modern	Ontario	Canada	Harosoy	√	√		596	Asgrow AG2939 RR2Y	Asgrow		√
PI548608	Modern	Iowa	United States	Provar	√	√		597	Asgrow AG2839 RR2Y	Asgrow		√
PI548628	Modern	Illinois	United States	Wayne	√	√		598	Asgrow AG2606 RR	Asgrow		√
PI548634	Modern	Ohio	United States	Zane	√	√		599	Asgrow AG2406 RR	Asgrow		√
PI548689	Private	Iowa	United States	B216	√	√		600	Asgrow AG2204 RR	Asgrow		√
PI549021A	Max	Liaoning	China	Na hei dou	√	√		601	Asgrow AG2108 RR	Asgrow		√
PI549041A	Max	Liaoning	China	ZYD 2709		√		602	Asgrow AG2002 RR	Asgrow		√
PI556637	Private		United States	A1937	√	√		603	Asgrow AG1703 RR	Asgrow		√
PI557011	Modern	Minnesota	United States	Leslie	√	√		604	Asgrow AG1506 RR	Asgrow		√
PI560911	max	Iowa	United States	T325	√	√		605	Zeeland ZFSelect 726LL	Zeeland		√
PI561298	Max	unknown	China	Bai hua cuo zi	√	√		606	Zeeland ZFSelect 625LL	Zeeland		√
PI561310	Max	unknown	China	Huai de hei dou	√	√		607	WinField RC2867	Winfield		√
PI561321	Max	unknown	China	Hui nan zi hua xiao hei dou	√	√		608	WinField RC2517	Winfield		√
PI562387	Max	Iwate	Japan			√		609	WinField RC2257	Winfield		√
PI564524	Modern	Minnesota	United States	Alpha	√	√		610	Wellman W 3431RR	Wellman		√
PI567160	Max	Heilongjiang	China	He long hei mo shi dou		√		611	Wellman W 3526RR	Wellman		√
PI567170A	Max	Jilin	China	He qi ping ding xiang	√	√		612	Wellman W 3223RR	Wellman		√
PI567302	Max	Gansu	China	He se huang dou	√	√		613	Vigoro V31N8RR	Vigoro		√
PI567351B	Max	Gansu	China	Tu huang dou		√		614	Vigoro V28N8RR	Vigoro		√
PI567361	Max	Ningxia	China	Lu fang huang dou		√		615	Vigoro V27N8RR	Vigoro		√
PI567366A	Max	Ningxia	China	Wu tong shu huang dou		√		616	Vigoro V25N9RR	Vigoro		√
PI567404A	Max	Shaanxi	China	Wang shan hou		√		617	Vigoro V239RR	Vigoro		√
PI567417B	Max	Shanxi	China	Bai gun dou	√	√		618	Vigoro V22N8RR	Vigoro		√
PI567418A	Max	Shanxi	China	Bai hei dou	√	√		619	Vigoro V21N8RR	Vigoro		√
PI567424A	Max	Shanxi	China	Bai hei dou		√		620	Vigoro V18N8RS	Vigoro		√
PI567425B	Max	Shanxi	China	Bai hua huang dou		√		621	Trelay 2311(RR)	Trelay		√
PI567435B	Max	Shanxi	China	Hei hei dou	√	√		622	Trelay 2299(RR)	Trelay		√
PI567486B	Max	Hebei	China	Da bai qi		√		623	Trelay 2277(RR)	Trelay		√
PI567510A	Max	Hebei	China	Xiao li tie jia hei	√	√		624	Trelay 2252(RR)	Trelay		√
PI567515	Max	Shandong	China	Ba yue huang		√		625	Trelay 2214(RR)	Trelay		√
PI567525	Max	Shandong	China	Cao qing huang dou		√		626	Trelay 2195(RR)	Trelay		√
PI567539	Max	Shandong	China	Gu li hun	√	√		627	Trelay 2166(RR)	Trelay		√
PI567541B	Max	Shandong	China	Gun li huang		√		628	Rupp RS 4314RR	Rupp		√
PI567547	Max	Shandong	China	Hu li hun		√		629	Rupp RS 4298N(RR)	Rupp		√
PI567550	Max	Shandong	China	Huang jia zi		√		630	Rupp RS 4271RR	Rupp		√
PI567558	Max	Shandong	China	Liu shi ri jin huang da dou	√	√		631	Rupp RS 4263RR	Rupp		√
PI567559	Max	Shandong	China	Liu yue xian		√		632	Rupp RS 4245N(RR)	Rupp		√
PI567576	Max	Shandong	China	Ping ding huang		√		633	Rupp RS 4200N(RR)	Rupp		√
PI567583A	Max	Shandong	China	Qi tu gu		√		634	Rupp RS 4203RR	Rupp		√
PI567599	Max	Shandong	China	Xiao ping ding huang		√		635	Renk RS265NRR	Renk		√
PI567603A	Max	Shandong	China	Xiao wu ye		√		636	Renk RS247NRR	Renk		√
PI567624	Max	Henan	China	Ji yuan xiao bai dou		√		637	Renk RS239RR	Renk		√
PI567786	Modern	Ontario	Canada	OAC Talbot	√	√		638	Public Vinton 81	Public		√
PI574478C	Max	Heilongjiang	China	Hai jiao zhao	√	√		639	Pioneer 93M42(RR)	Pioneer		√
PI574480A	Max	Liaoning	China	Jin Dou 33	√	√		640	Pioneer 92M61(RR)	Pioneer		√
PI578363	Max	unknown	China	Wu chun liu yue bao		√		641	Pioneer 91M91(RR)	Pioneer		√
PI578380B	Max	Heilongjiang	China	Bai qi		√		642	G2 Genetics 7311(RR)	NuTech		√
PI578412	Max	Jilin	China	Gong jiao 6308-1	√	√		643	NuTech NT-7296(RR)	NuTech		√
PI578419A	Max	Jilin	China	Guo yu B6	√	√		644	NuTech NT-7289(RR)	NuTech		√
PI578493	Max	Jilin	China	Huang bao zhu	√	√		646	NuTech NT-7274RR	NuTech		√
PI578494B	Max	Shanxi	China	Jin dou No. 1	√	√		647	NuTech NT-7261RR	NuTech		√
PI578499A	Max	unknown	China	Lu yue bai		√		648	NuTech NT-6242(RR)	NuTech		√
PI578504	Max	Hunan	China	Xiang dou No. 3		√		649	NuTech NT-6193(RR)	NuTech		√
PI578505	Max	Jilin	China	Xiao jin huang No. 1	√	√		650	G2 Genetics 6178(RR)	NuTech		√
PI583835	Modern	Nebraska	United States	Mercury	√	√		651	NK Brand S29-J6(RR)	NK Brand		√
PI592927	Max	unknown	China	Chen dou No. 4		√		652	NK Brand XR2584(RR)	NK Brand		√
PI592928	Max	unknown	China	Gong dou No. 4		√		653	NK Brand S20-P3(RR)	NK Brand		√
PI592932	Max	Beijing	China	Zao shu No. 9	√	√		654	NK Brand S17-B5(RR)	NK Brand		√
PI592936	Max	Hebei	China	Ji dou No. 7	√	√		655	NK Brand S14-A7(RR)	NK Brand		√
PI592938	Max	Sichuan	China	Jin dou 15	√	√		657	MSU E05254-T	MSU		√
PI592942	Max	Shandong	China	7605	√	√		658	MSU E06343-T	MSU		√
PI592952	Max	Henan	China	Zheng 77249		√		659	MSU E06332-T	MSU		√
PI593258	Modern	Illinois	United States	Macon	√	√		660	MSU E06262-T	MSU		√
PI593958	Max	Jilin	China	Jilin 30	√	√		661	MSU E06200-T	MSU		√
PI593971	Max	Hokkaido	Japan	Kariyutaka	√	√		662	MSU E06120	MSU		√
PI594170B	Max	Akita	Japan	Geden shirazu	√	√		663	Midwest GR3104(RR)	Midwest		√
PI594438	Max	Sichuan	China	Tong jiang huang dou		√		664	Midwest GR2934(RR)	Midwest		√
PI594456A	Max	Sichuan	China	Xiao jin huang		√		665	Midwest GR2437(RR)	Midwest		√
PI594467	Max	Sichuan	China	Zi pi dou		√		666	Midwest GR2131(RR)	Midwest		√
PI597387	Modern	Illinois	United States	Pana	√	√		667	Streeter	MCIA		√
PI597405D	Max	Zaporizhzhya	Ukraine	Zaporozhie 46-96	√	√		668	Lenmor	MCIA		√
PI597478B	Max	unknown	South Korea	Paldalkong	√	√		669	Latham L2883R	Latham		√
PI602490	Max	Liaoning	China	Liao dou No. 9	√	√		670	Latham L2740R	Latham		√
PI602492	Max	Liaoning	China	Liao dou 12	√	√		671	Latham L2635R	Latham		√
PI603343B	Max	Jilin	China	Guo yu 98-2	√	√		672	Latham L2303R	Latham		√
PI603345	Max	Jilin	China	Gong jiao 5603-2	√	√		673	Latham L2285R	Latham		√
PI603374	Max	Jilin	China	Tu yan dou		√		674	Latham L2085R	Latham		√
PI603389	Max	Liaoning	China	Huang ke	√	√		675	Hyland Seeds HS 26RS23	Hyland		√
PI603392	Max	Liaoning	China	Man cang jin		√		676	Hyland Seeds HS 24R45	Hyland		√
PI603398A	Max	Liaoning	China	Huang qi	√	√		677	Hyland Seeds HS 22R60	Hyland		√
PI603399	Max	Liaoning	China	Xiao bai qi		√		678	Great Lakes GL3449RR	Great Lakes		√
PI603402	Max	Liaoning	China	Xiao jin huang		√		679	Great Lakes GL3139RR	Great Lakes		√
PI603405A	Max	Liaoning	China	Qing pi	√	√		680	Great Lakes GL2899V2(RR)	Great Lakes		√
PI603408	Max	Liaoning	China	Qing dou	√	√		681	Great Lakes GL2662RR	Great Lakes		√
PI603412A	Max	Liaoning	China	Bai mo shi dou	√	√		682	Great Lakes GL2506RR	Great Lakes		√
PI603421B	Max	Nei Monggol	China	Da hei dou		√		683	Great Lakes GL2339RR	Great Lakes		√
PI603428C	Max	Nei Monggol	China	Da li hei dou		√		684	Great Lakes GL2119RR	Great Lakes		√
PI603429D	Max	Nei Monggol	China	Cha dou		√		685	Great Lakes GL1919RR	Great Lakes		√
PI603436B	Max	Nei Monggol	China	Huang dou		√		686	Great Lakes GL1809RR	Great Lakes		√
PI603438C	Max	Nei Monggol	China	Da hei qi		√		687	Dyna-Gro 38B31(RR)	Dyna-Gro		√
PI603442	Max	Nei Monggol	China	Ke qi xiao hei dou		√		688	Dyna-Gro 39R29(RR)	Dyna-Gro		√
PI603446	Max	Nei Monggol	China	Hong huang dou		√		689	Dyna-Gro 34Y25(RR)	Dyna-Gro		√
PI603451A	Max	Shandong	China	Xiao tie ke		√		690	Dyna-Gro 36D24(RR)	Dyna-Gro		√
PI603456	Max	Shandong	China	Lu shun dou		√		691	Dyna-Gro 31F23(RR)	Dyna-Gro		√
PI603463	Max	Shandong	China	Dong jie No. 1	√	√		692	Dyna-Gro 31D20(RR)	Dyna-Gro		√
PI603470	Max	Shandong	China	Xiao qing dou		√		693	Dyna-Gro 36B14(RR)	Dyna-Gro		√
PI603477A	Max	Shandong	China	Jiang nan qing		√		694	Dairyland DSR 3155/RR	Dairyland		√
PI603488	Max	Shandong	China	Zao hei dou		√		695	Dairyland DSR 2929/RR	Dairyland		√
PI603497	Max	Shandong	China	Hua dou		√		696	Dairyland DSR 2770/RR	Dairyland		√
PI603502A	Max	Shaanxi	China	Da hei dou	√	√		697	Dairyland DST 25-002/RR	Dairyland		√
PI603546A	Max	Shanxi	China	Xiao hei dou	√	√		698	Dairyland DSR 2300/RR	Dairyland		√
PI603549	Max	Shanxi	China	Mei dou		√		699	Dairyland DSR 2200/RR	Dairyland		√
PI603552	Max	Shanxi	China	Hong xiao dou		√		700	Dairyland DSR 2118	Dairyland		√
PI603556	Max	Shanxi	China	Xiao huang dou		√		701	Dairyland DSR 2000/RRSTS	Dairyland		√
PI603562B	Max	Shanxi	China	Tian e dan II		√		702	Dairyland DSR 1850/RRSTS	Dairyland		√
PI603567A	Max	Shanxi	China	Da huang dou <1>		√		703	D.F.Seeds DF8322DRR	D.F. Seeds		√
PI603576A	Max	Shanxi	China	Bai da dou		√		704	D.F.Seeds DF8275XRR	D.F. Seeds		√
PI603658	Max	Hunan	China	Hua rong liu yue bao yi		√		705	D.F.Seeds DF8276NRR	D.F. Seeds		√
PI603660	Max	Hunan	China	Xiang xiang huang dou bing		√		706	D.F.Seeds DF8242RR	D.F. Seeds		√
PI603719C	Max	Sichuan	China	Eng xi liu yue huang xiao		√		707	D.F.Seeds DF8226NRR	D.F. Seeds		√
PI603911B	Max	unknown	North Korea	Jijori	√	√		708	D.F.Seeds DF8193XRR	D.F. Seeds		√
PI603915C	Max	unknown	North Korea	Uid	√	√		709	Crow's C3001R	Crow's		√
PI612730	Max	Beijing	China	Zhong huong No. 10	√	√		710	Crow's C2718R	Crow's		√
PI612733	Max	Jilin	China	Jiqing No. 1	√	√		711	Crow's C1816R	Crow's		√
PI614832	Modern	Nebraska	United States	NE3400	√	√		712	Beck 342NRR	Beck		√
PI615553	GP Release	Illinois	United States	LG92-1255	√	√		713	Beck 307NRR	Beck		√
PI632423	GP Release	Ohio	United States	HC95-634	√	√		714	Beck 296NRR	Beck		√
PI633608	Modern	Ohio	United States	Dilworth	√	√		715	Beck 274NRR	Beck		√
PI633729	GP Release	Illinois	United States	LG92-4208	√	√		716	Beck 257NRR	Beck		√
PI633731	GP Release	Illinois	United States	LG94-1906	√	√		717	Bayside 250RR	Bayside		√
PI639283	GP Release	Illinois	United States	LG97-7012	√	√		719	Bayside 217NRR	Bayside		√
PI639528B	Max	Primorye	Russian Federation			√		720	Bayside 215RR	Bayside		√
PI639550E	Max		Moldova	KSHI 713		√		721	Bayside 197NRR	Bayside		√
PI639559B	Max		Ukraine	VYTKA 2		√		723	Asgrow AG3101(RR)	Asgrow		√
PI642768	Modern	Ohio	United States	Ohio FG5	√	√		724	Asgrow AG3006(RR)	Asgrow		√
								725	Asgrow AG2909(RR)	Asgrow		√
								726	Asgrow AG2802(RR)	Asgrow		√
								727	Asgrow AG2607(RR)	Asgrow		√
								728	Asgrow DKB26-53RR/STS	Asgrow		√
								730	Asgrow AG2406(RR)	Asgrow		√
								731	Asgrow AG2108(RR)	Asgrow		√
								732	Asgrow AG2002(RR)	Asgrow		√
								733	Asgrow AG1906(RR)	Asgrow		√
								734	Asgrow AG1802(RR)	Asgrow		√
								735	Asgrow AG1703(RR)	Asgrow		√
								736	Asgrow AG1506(RR)	Asgrow		√
								737	Asgrow AG1406(RR)	Asgrow		√
								738	Asgrow AG1403(RR)	Asgrow		√
								739	Lucky Lion			√
								740	Zeeland ZFSelect 291 LS	Zeeland		√
								741	Zeeland ZFSelect 261 LL	Zeeland		√
								742	Zeeland ZFSelect 725 LS	Zeeland		√
								743	Zeeland ZFSelect 252 LL	Zeeland		√
								744	Zeeland ZFSelect 251 LS	Zeeland		√
								745	Zeeland ZFSelect 722 LS	Zeeland		√
								747	Dyna-Gro - 34N30(RR)	UAP		√
								748	Dyna-Gro - 36C28(RR)	UAP		√
								749	Dyna-Gro - 35F25(RR)	UAP		√
								750	Dyna-Gro - 36D24(RR)	UAP		√
								751	Dyna-Gro - 34K22(RR)	UAP		√
								752	Dyna-Gro - 36F22(RR)	UAP		√
								753	Dyna-Gro - 39P22(RR)	UAP		√
								754	Dyna-Gro - 37Y21(RR)	UAP		√
								755	Dyna-Gro - 31D20(RR)	UAP		√
								756	Dyna-Gro - 35K12(RR)	UAP		√
								757	Dyna-Gro - 36P10(RR)	UAP		√
								758	Trelay 31L77(RR)	Trelay		√
								759	Trelay 2276(RR)	Trelay		√
								760	Trelay 2251(RR)	Trelay		√
								761	Trelay 2233(RR)	Trelay		√
								762	NK Brand S33-A8(RR)	Syngenta		√
								763	NK Brand S32-E2(RR)	Syngenta		√
								764	NK Brand S30-D4(RR)	Syngenta		√
								765	NK Brand S25-D3	Syngenta		√
								766	NK Brand S23-H2(RR)	Syngenta		√
								767	NK Brand S19-L7(RR)	Syngenta		√
								768	NK Brand S19-R5(RR)	Syngenta		√
								769	NK Brand S17-P9(RR)	Syngenta		√
								770	Stine 3128-4(RR)	Stine		√
								771	Stine 2062-4(RR)	Stine		√
								772	Stine 1932-4(RR)	Stine		√
								773	Rupp RS 4314RR	Rupp		√
								774	Rupp RS 4275RR	Rupp		√
								775	Rupp RS 4263RR	Rupp		√
								776	Rupp RS 4232NRR	Rupp		√
								777	Rupp RS 4203RR	Rupp		√
								778	Rupp RS 4170RR	Rupp		√
								779	Renk RS277NRR	Renk		√
								780	Renk RS265NRR	Renk		√
								781	Renk RS247NRR	Renk		√
								782	Renk RS223RR	Renk		√
								783	Renk RS217RR	Renk		√
								784	Renk RS204NRR	Renk		√
								785	Renk RS187NRR	Renk		√
								786	Renk RS185RR	Renk		√
								787	Pioneer 93M43(RR)	Pioneer		√
								788	Pioneer 93M12(RR)	Pioneer		√
								789	Pioneer 93M11(RR)	Pioneer		√
								790	Pioneer 92M91(RR)	Pioneer		√
								791	Pioneer 92M76(RR)	Pioneer		√
								792	Pioneer 92M54(RR)	Pioneer		√
								793	Pioneer 92M34(RR)	Pioneer		√
								794	Pioneer 92M33(RR)	Pioneer		√
								795	Pioneer 92M11(RR)	Pioneer		√
								796	Pioneer 91M80(RR)	Pioneer		√
								797	NuTech NT-7345(RR)	NuTech		√
								798	NuTech NT-5325(RR)	NuTech		√
								799	NuTech NT-3299RR/SCN	NuTech		√
								800	NuTech NT-2777RR/SCN	NuTech		√
								801	NuTech NT-5277(RR)	NuTech		√
								802	NuTech NT-6253(RR)	NuTech		√
								803	NuTech NT-2324RR/SCN	NuTech		√
								804	NuTech NT-7227(RR)	NuTech		√
								805	NuTech NT-2219RR	NuTech		√
								806	NuTech NT-6199(RR)	NuTech		√
								807	NuTech NT-2220RR	NuTech		√
								808	MSU E05175-T	MSU		√
								809	MSU E05242-T	MSU		√
								810	MSU E05279-T	MSU		√
								811	Midwest GR3102(RR)	Midwest		√
								812	Midwest GR2933(RR)	Midwest		√
								813	Midwest GR2437(RR)	Midwest		√
								814	MCIA OH 201	MCIA		√
								815	Legacy 31R10RR	Legacy		√
								816	Legacy 29M61RR	Legacy		√
								817	Legacy 26M81RR	Legacy		√
								818	Legacy 25R20RR	Legacy		√
								819	Latham E2883R	Latham		√
								820	Latham L2875R	Latham		√
								821	Latham L2646R	Latham		√
								822	Latham L2538R	Latham		√
								823	Latham L2348R	Latham		√
								824	Latham E2338R	Latham		√
								825	Hyland Seeds - RR Roll	Hyland		√
								826	Hyland Seeds - HS24R45	Hyland		√
								827	Hyland Seeds - RR Rock	Hyland		√
								828	Hyland Seeds - RR Rodney	Hyland		√
								829	Hyland Seeds - Sherwin	Hyland		√
								830	Helena 2477(RR)	Helena		√
								831	Helena 2074(RR)	Helena		√
								832	Great Lakes GL3449RR	Great Lakes		√
								833	Great Lakes GL3309RR	Great Lakes		√
								834	Great Lakes GL3239RR	Great Lakes		√
								835	Great Lakes GL2929RR	Great Lakes		√
								836	Great Lakes GL2719RR	Great Lakes		√
								837	Great Lakes GL2506RR	Great Lakes		√
								838	Great Lakes GL2439RR	Great Lakes		√
								839	Great Lakes GL2302RR	Great Lakes		√
								840	Great Lakes GL2119RR	Great Lakes		√
								841	Great Lakes GL1907RR	Great Lakes		√
								842	Great Lakes GL1809RR	Great Lakes		√
								843	Great Lakes GL1505RR	Great Lakes		√
								844	Great Lakes GL1000RR	Great Lakes		√
								845	Dairyland DSR - 3003/RRSTS	Dairyland		√
								846	Dairyland DSR - 2770/RR	Dairyland		√
								847	Dairyland DSR - 2600/RR	Dairyland		√
								848	Dairyland DSR - 2300/RR	Dairyland		√
								849	Dairyland DSR - 234/RR	Dairyland		√
								850	Dairyland DSR - 2200/RR	Dairyland		√
								851	Dairyland DSR - 218	Dairyland		√
								852	Dairyland DSR - 2000/RRSTS	Dairyland		√
								853	Dairyland DSR - 1850/RRSTS	Dairyland		√
								854	D.F. Seeds DF 8322DRR	D.F. Seeds		√
								855	D.F. Seeds DF 8323NRR	D.F. Seeds		√
								856	D.F. Seeds DF 3018LL	D.F. Seeds		√
								857	D.F. Seeds DF 8311RR	D.F. Seeds		√
								858	D.F. Seeds DF 8275XRR	D.F. Seeds		√
								859	D.F. Seeds DF 8266NRR	D.F. Seeds		√
								860	D.F. Seeds DF 8263RR/STS	D.F. Seeds		√
								886	E06149	MSU	√	√
								887	E06151	MSU	√	√
								888	E06158	MSU	√	√
								889	E06159	MSU	√	√
								890	E06161	MSU	√	√
								891	E06162	MSU	√	√
								892	E06163	MSU	√	√
								893	E06164	MSU	√	√
								894	E06165	MSU	√	√
								895	E06167	MSU	√	√
								896	E06168	MSU	√	√
								897	E06176	MSU	√	√
								898	E06179	MSU	√	√
								899	E06185	MSU	√	√
								900	E06186	MSU	√	√
								901	E06189	MSU	√	√
								902	E06201-T	MSU	√	√
								903	E06202-T	MSU	√	√
								904	E06220-T	MSU	√	√
								905	E06228	MSU	√	√
								906	E06240	MSU	√	√
								907	E06243	MSU	√	√
								908	E06246	MSU	√	√
								909	E06250-T	MSU	√	√
								910	E06252-T	MSU	√	√
								911	E06266-T	MSU	√
								912	E06267-T	MSU	√	√
								913	E06274-T	MSU	√	√
								914	E06282	MSU	√	√
								915	E06283	MSU	√	√
								916	E06295	MSU	√	√
								917	E06299	MSU	√	√
								918	E06308	MSU	√	√
								919	E06311-T	MSU	√	√
								920	E06314-T	MSU	√	√
								921	E06315-T	MSU	√	√
								922	E06317-T	MSU	√	√
								923	E06318-T	MSU	√	√
								924	E06327-T	MSU	√	√
								925	E06334-T	MSU	√	√
								926	E06338-T	MSU		√
								927	E06370	MSU	√	√
								928	E06372	MSU	√	√
								929	E06374	MSU	√	√
								930	E06380	MSU	√	√
								931	E06381	MSU	√	√
								932	E06902	MSU	√	√
								933	E06936	MSU	√	√
								934	DF222	MSU	√	√
								935	IA2021	MSU	√	√
								936	IA2052	MSU	√	√
								937	PARKER	MSU	√	√
								938	E07008	MSU	√	√
								939	E07011	MSU		√
								940	E07013	MSU	√	√
								941	E07014	MSU	√	√
								942	E07017	MSU	√	√
								943	E07020	MSU	√	√
								944	E07021	MSU	√	√
								945	E07038	MSU	√	√
								946	E07039	MSU	√	√
								947	E07040	MSU		√
								948	E07048	MSU		√
								949	E07049	MSU		√
								950	E07052	MSU	√	√
								951	E07059	MSU	√	√
								952	E07063	MSU	√	√
								953	E07068	MSU	√
								954	E07073	MSU	√	√
								955	E07075	MSU	√	√
								956	E07078	MSU	√	√
								957	E07079	MSU	√	√
								958	E07080	MSU	√	√
								959	E07082	MSU	√	√
								960	E07083	MSU	√	√
								961	E07087	MSU		√
								962	E07090	MSU	√	√
								963	E07097	MSU	√	√
								964	E07111	MSU	√	√
								965	E07125-T	MSU	√	√
								966	E07131-T	MSU	√	√
								967	E07135-T	MSU	√	√
								968	E07139-T	MSU	√	√
								969	E07147-T	MSU	√	√
								970	E07152-T	MSU	√	√
								971	E07154-T	MSU	√	√
								972	E07156-T	MSU	√	√
								973	E07159-T	MSU	√	√
								974	E07160-T	MSU	√	√
								975	E07166-T	MSU	√	√
								976	E07168-T	MSU	√	√
								977	E07175	MSU	√	√
								978	E07176	MSU	√	√
								979	E07181	MSU	√	√
								980	E07078	MSU		√
								981	E07075	MSU		√
								982	E08330-T	MSU	√	√
								983	E08316-T	MSU	√	√
								984	E08311-T	MSU	√	√
								985	E08297	MSU	√	√
								986	E08295	MSU	√	√
								987	E08290	MSU	√	√
								988	E08289	MSU	√	√
								989	E08286	MSU	√	√
								990	E08284	MSU	√	√
								991	E08281	MSU	√	√
								992	E08263	MSU	√	√
								993	E08262	MSU	√	√
								994	E08260	MSU	√	√
								995	E08259	MSU	√	√
								996	E08258	MSU	√	√
								997	E08257	MSU	√	√
								998	E08256	MSU	√	√
								999	E08255	MSU	√	√
								1000	E08254	MSU	√	√
								1001	E08253	MSU	√	√
								1002	E08252	MSU	√	√
								1003	E08246	MSU	√	√
								1004	E08245	MSU	√	√
								1005	E08244	MSU	√	√
								1006	E08243	MSU	√	√
								1007	E08242	MSU		√
								1008	E08241	MSU	√	√
								1009	E08239	MSU	√	√
								1010	E08235	MSU		√
								1011	E08230	MSU	√	√
								1012	E08222	MSU	√	√
								1013	E08221	MSU	√	√
								1014	E08218	MSU	√	√
								1015	E08217	MSU	√	√
								1016	E08214	MSU	√	√
								1017	E08213	MSU	√	√
								1018	E08209	MSU	√	√
								1019	E08208	MSU	√	√
								1020	E08206	MSU	√	√
								1021	E08204	MSU	√	√
								1022	E08185	MSU	√	√
								1023	E08177	MSU	√	√
								1024	E08169	MSU	√	√
								1025	E08168	MSU	√	√
								1026	E08161	MSU	√	√
								1027	E08148	MSU	√	√
								1028	E08142	MSU	√	√
								1029	E08135	MSU		√
								1030	E08130	MSU	√	√
								1031	E08116	MSU	√	√
								1032	E08108	MSU	√	√
								1033	E08063	MSU	√	√
								1034	E08062	MSU	√	√
								1035	E08061	MSU	√	√
								1036	E08060	MSU	√	√
								1037	E08059	MSU	√	√
								1038	E08052	MSU	√	√
								1039	E08041	MSU	√	√
								1040	E08037	MSU	√	√
								1041	E08028	MSU	√	√
								1042	E08024	MSU	√	√
								1043	E08020	MSU	√	√
								1044	E08015	MSU	√	√
								1045	E08005	MSU	√	√
								1046	E08004	MSU		√
								1047	E09218	MSU	√	√
								1048	E09217	MSU	√	√
								1049	E09216	MSU	√	√
								1050	E09215	MSU	√	√
								1051	E09213	MSU	√	√
								1052	E09211	MSU	√	√
								1053	E09210	MSU	√	√
								1054	E09209	MSU	√	√
								1055	E09207	MSU	√	√
								1056	E09198	MSU	√	√
								1057	E09196	MSU	√	√
								1058	E09193	MSU	√	√
								1059	E09181	MSU	√	√
								1060	E09178	MSU	√	√
								1061	E09175	MSU	√	√
								1062	E09171	MSU	√	√
								1063	E09168	MSU	√	√
								1064	E09167	MSU	√	√
								1065	E09166	MSU	√	√
								1066	E09165	MSU	√	√
								1067	E09164	MSU	√	√
								1068	E09147	MSU	√	√
								1069	E09145	MSU	√	√
								1070	E09142	MSU	√	√
								1071	E09138	MSU	√	√
								1072	E09137	MSU	√	√
								1073	E09134	MSU	√	√
								1074	E09131	MSU	√	√
								1075	E09128	MSU	√	√
								1076	E09127	MSU		√
								1077	E09122	MSU	√	√
								1078	E09119	MSU	√	√
								1079	E09114	MSU	√	√
								1080	E09113	MSU	√	√
								1081	E09112	MSU	√	√
								1082	E09111	MSU	√	√
								1083	E09110	MSU	√	√
								1084	E09109	MSU	√	√
								1085	E09108	MSU	√	√
								1086	E09107	MSU	√	√
								1087	E09100	MSU	√	√
								1088	E09099	MSU		√
								1089	E09098	MSU	√	√
								1090	E09095	MSU	√	√
								1091	E09094	MSU	√	√
								1092	E09093	MSU	√	√
								1093	E09092	MSU	√	√
								1094	E09091	MSU	√	√
								1095	E09090	MSU	√	√
								1096	E09089	MSU	√	√
								1097	E09088	MSU	√	√
								1098	E09087	MSU	√	√
								1099	E09086	MSU	√	√
								1100	E09085	MSU	√	√
								1101	E09082	MSU	√	√
								1102	E09081	MSU	√	√
								1103	E09041	MSU	√	√
								1104	E09040	MSU	√	√
								1105	E09036	MSU	√	√
								1106	E09026	MSU	√	√
								1107	E09024	MSU	√	√
								1108	E09019	MSU	√	√
								1109	E09018	MSU	√	√
								1110	E09014	MSU	√	√
								1111	E09003-T	MSU	√	√
								1112	E09001-T	MSU	√	√
								1113	IA3024	MSU	√	√
								1114	IA2094	MSU	√	√
								1115	E10311	MSU	√	√
								1116	E10310	MSU	√	√
								1117	E10306	MSU	√	√
								1118	E10304	MSU	√	√
								1119	E10302	MSU	√	√
								1120	E10300	MSU	√	√
								1121	E10299	MSU	√	√
								1122	E10296	MSU		√
								1123	E10289	MSU	√	√
								1124	E10273	MSU	√	√
								1125	E10269	MSU	√	√
								1126	E10267	MSU	√
								1127	E10266	MSU	√
								1128	E10265	MSU	√
								1129	E10264	MSU	√
								1130	E10261	MSU	√
								1131	E10256	MSU	√
								1132	E10254	MSU	√
								1133	E10253	MSU	√
								1134	E10252	MSU	√
								1135	E10243	MSU	√
								1136	E10236	MSU	√
								1137	E10232	MSU	√
								1138	E10215	MSU	√
								1139	E10214	MSU	√
								1140	E10213	MSU	√
								1141	E10208	MSU	√
								1142	E10202	MSU	√
								1143	E10197	MSU	√
								1144	E10193	MSU	√
								1145	E10177	MSU	√
								1146	E10176	MSU	√
								1147	E10175	MSU	√
								1148	E10174	MSU	√
								1149	E10173	MSU	√
								1150	E10170	MSU	√
								1151	E10169	MSU	√
								1152	E10166	MSU	√
								1153	E10159	MSU	√
								1154	E10152	MSU	√
								1155	E10151	MSU	√
								1156	E10150	MSU	√
								1157	E10149	MSU	√
								1158	E10148	MSU	√
								1159	E10147	MSU	√
								1160	E10146	MSU	√
								1161	E10145	MSU	√
								1162	E10144	MSU	√
								1164	E10142	MSU	√
								1165	E10141	MSU	√
								1166	E10139	MSU	√
								1167	E10136	MSU	√
								1168	E10131	MSU	√
								1169	E10130	MSU	√
								1170	E10118	MSU	√
								1171	E10116	MSU	√
								1172	E10109	MSU	√
								1173	E10099	MSU	√
								1174	E10095	MSU	√
								1175	E10078	MSU	√
								1176	E10076	MSU	√
								1177	E10057	MSU	√
								1178	E10055	MSU	√
								1179	E10051	MSU	√
								1180	E10036	MSU	√
								1181	E10033	MSU	√
								1182	E10022	MSU	√
								1183	E10015	MSU	√
								1184	E10013	MSU	√
								2012-1	E11042	MSU	√	√
								2012-10	E11128	MSU	√	√
								2012-100	HylandHX30RYS35	Hyland		√
								2012-101	M&W22R51RR	M&W Seeds		√
								2012-102	M&W23X34NRR2Y	M&W Seeds		√
								2012-103	M&W27M21NRR2Y	M&W Seeds		√
								2012-104	MCIA2212LL	MCIA		√
								2012-105	MCIA2512LL	MCIA		√
								2012-106	Mycogen5N284R2	Mycogen		√
								2012-107	NKBrandS23-P8	NKBrand		√
								2012-108	NKBrandS24-K2	NKBrand		√
								2012-109	NKBrandS27-H6	NKBrand		√
								2012-11	E11131	MSU	√	√
								2012-110	NKBrandS28-U7	NKBrand		√
								2012-111	NKBrandS30-E9	NKBrand		√
								2012-112	NuTechNT-3183L	NuTech		√
								2012-113	NuTechNT-3223L	NuTech		√
								2012-114	NuTechNT-3243L	NuTech		√
								2012-115	NuTechNT-3273L	NuTech		√
								2012-116	NuTechNT-3323L	NuTech		√
								2012-117	Pioneer92Y22(RR)	Pioneer		√
								2012-118	Pioneer92Y32(RR)	Pioneer		√
								2012-119	Pioneer92Y74(RR)	Pioneer		√
								2012-12	E11132	MSU	√	√
								2012-120	Pioneer92Y83(RR)	Pioneer		√
								2012-121	Pioneer92Y91(RR)	Pioneer		√
								2012-122	Pioneer93Y24(RR)	Pioneer		√
								2012-123	RenkRS153NR2	Renk		√
								2012-124	RenkRS183NR2	Renk		√
								2012-125	RenkRS213NR2	Renk		√
								2012-126	RenkRS263NR2	Renk		√
								2012-127	RenkRS323NR2	Renk		√
								2012-128	RuppRS7172N	Rupp		√
								2012-129	RuppRS7277N	Rupp		√
								2012-13	E11133	MSU	√	√
								2012-130	RuppRS7352N	Rupp		√
								2012-131	RuppRS7xp102	Rupp		√
								2012-132	RuppRS7xp023	Rupp		√
								2012-133	Specialty2595CR2	Specialty		√
								2012-134	Specialty3151CR2	Specialty		√
								2012-135	Specialty3200CR2	Specialty		√
								2012-136	Steyer2202R2	Steyer		√
								2012-137	Steyer2902R2	Steyer		√
								2012-138	Steyer3103R2	Steyer		√
								2012-139	Steyer3205R2	Steyer		√
								2012-14	E11140	MSU	√	√
								2012-140	WellmanW4326(RR)	Wellman		√
								2012-141	WellmanW4328RR)	Wellman		√
								2012-142	WellmanW4331RR)	Wellman		√
								2012-143	WellmanW4332RR)	Wellman		√
								2012-144	WellmanW4333RR)	Wellman		√
								2012-145	ZeelandZFSelect1001	Zeeland		√
								2012-146	ZeelandZFSelect1018	Zeeland		√
								2012-147	ZeelandZFSelect1125LL	Zeeland		√
								2012-148	ZeelandZFSelect2102	Zeeland		√
								2012-149	ZeelandZFSelect4003LL	Zeeland		√
								2012-15	E11151	MSU	√	√
								2012-150	ZeelandZFSelect5015LL	Zeeland		√
								2012-151	ZeelandZFSelect5035LL	Zeeland		√
								2012-152	D.F.SeedsDF9142NLL	D.F.Seeds		√
								2012-153	D.F.SeedsDF9161LL	D.F.Seeds		√
								2012-154	D.F.SeedsDF9181NLL	D.F.Seeds		√
								2012-155	D.F.SeedsDF9221NLL	D.F.Seeds		√
								2012-156	D.F.SeedsDF9251NLL	D.F.Seeds		√
								2012-157	D.F.SeedsDF9311NLL	D.F.Seeds		√
								2012-158	D.F.SeedsDFEX2.8NLL	D.F.Seeds		√
								2012-159	D.F.SeedsDFEX21NGR2Y	D.F.Seeds		√
								2012-16	E11160	MSU	√	√
								2012-160	D.F.SeedsDFEX21NJR2Y	D.F.Seeds		√
								2012-161	DairylandDSR-2190/R2Y	Dairyland		√
								2012-162	DairylandDSR-2677/R2Y	Dairyland		√
								2012-163	DairylandDSR-2799/R2Y	Dairyland		√
								2012-164	DairylandDSR-2995/R2Y	Dairyland		√
								2012-165	DairylandDSR-3019/R2Y	Dairyland		√
								2012-166	Dyna-GroS18RY33	Dyna-Gro		√
								2012-167	Dyna-GroS23RY63	Dyna-Gro		√
								2012-168	Dyna-GroS24RY73	Dyna-Gro		√
								2012-169	Dyna-GroS27RY03	Dyna-Gro		√
								2012-17	E11218	MSU	√	√
								2012-170	Dyna-GroS31RY93	Dyna-Gro		√
								2012-171	eMergee2062	eMerge		√
								2012-172	eMergee2162	eMerge		√
								2012-173	eMergeXP2272	eMerge		√
								2012-174	eMergeXC2282	eMerge		√
								2012-175	G2Genetics1191(RR)	NuTech		√
								2012-176	G2Genetics1272(RR)	NuTech		√
								2012-177	G2Genetics1311(RR)	NuTech		√
								2012-178	G2Genetics7183(RR)	NuTech		√
								2012-179	G2Genetics7213(RR)	NuTech		√
								2012-18	E11220	MSU	√	√
								2012-180	G2Genetics7243(RR)	NuTech		√
								2012-181	G2Genetics7273(RR)	NuTech		√
								2012-182	G2Genetics7323(RR)	NuTech		√
								2012-183	GreatLakesGL1849R2	Great Lakes		√
								2012-184	GreatLakesGL2289R2	Great Lakes		√
								2012-185	GreatLakesGL2569R2	Great Lakes		√
								2012-186	GreatLakesGL2739R2	Great Lakes		√
								2012-19	E11238	MSU	√	√
								2012-2	E11050	MSU	√	√
								2012-20	E11241	MSU	√	√
								2012-21	E11255	MSU	√	√
								2012-22	E11256LS	MSU	√	√
								2012-23	E11259LL	MSU	√	√
								2012-24	E11264LL	MSU	√	√
								2012-25	E11265LL	MSU		√
								2012-26	E11267LL	MSU	√	√
								2012-27	E11268LL	MSU	√	√
								2012-28	E11269LL	MSU	√	√
								2012-29	E11270LL	MSU	√	√
								2012-3	E11053	MSU	√	√
								2012-30	E11274LS	MSU	√	√
								2012-31	E11281LS	MSU	√	√
								2012-32	E11290LL	MSU	√	√
								2012-33	E11291LL	MSU	√	√
								2012-34	E11295LL	MSU	√	√
								2012-35	E11299LL	MSU	√	√
								2012-36	E11300LL	MSU	√	√
								2012-37	E11308	MSU	√	√
								2012-38	E11311	MSU	√	√
								2012-39	E11321	MSU	√	√
								2012-4	E11059	MSU	√	√
								2012-40	E11322	MSU	√	√
								2012-41	E11327	MSU	√	√
								2012-42	E11332	MSU	√	√
								2012-43	E11348	MSU	√	√
								2012-44	E11353	MSU	√	√
								2012-45	E11368	MSU	√	√
								2012-46	E11390LL	MSU	√	√
								2012-47	E11391LL	MSU	√	√
								2012-48	E11393	MSU	√	√
								2012-49	E11394	MSU	√	√
								2012-5	E11060	MSU	√	√
								2012-50	E11395	MSU	√	√
								2012-51	E11396	MSU	√	√
								2012-52	E11398	MSU	√	√
								2012-53	E11399	MSU	√	√
								2012-54	E11401	MSU	√	√
								2012-55	E11402	MSU	√	√
								2012-56	E11412	MSU	√	√
								2012-57	E11415	MSU	√	√
								2012-58	E11417	MSU	√	√
								2012-59	E11425	MSU	√	√
								2012-6	E11095	MSU	√	√
								2012-60	E11426	MSU	√	√
								2012-61	E11428	MSU	√	√
								2012-62	E11430	MSU	√	√
								2012-63	E11431	MSU	√	√
								2012-64	AgVenture/VPMAXX23K3RR	AgVenture		√
								2012-65	AgVenture/VPMAXX24C6RR	AgVenture		√
								2012-66	AsgrowAG1832GENRR2Y	Asgrow		√
								2012-67	AsgrowAG2433GENRR2Y	Asgrow		√
								2012-68	AsgrowAG2632GENRR2Y	Asgrow		√
								2012-69	AsgrowAG2733GENRR2Y	Asgrow		√
								2012-7	E11101	MSU	√	√
								2012-70	AsgrowAG2933GENRR2Y	Asgrow		√
								2012-71	BurtchStrike233R2	Burtch		√
								2012-72	BurtchStrike293R2	Burtch		√
								2012-73	BurtchStrike313R2	Burtch		√
								2012-74	Channel1805R2	Channel		√
								2012-75	Channel2306R2	Channel		√
								2012-76	Channel2402R2	Channel		√
								2012-77	Channel2505R2	Channel		√
								2012-78	CitizensCT1109	Citizens		√
								2012-79	CitizensCT1112	Citizens		√
								2012-8	E11103	MSU		√
								2012-80	CitizensCT1202	Citizens		√
								2012-81	CitizensCT1203	Citizens		√
								2012-82	CitizensCT1205	Citizens		√
								2012-83	CitizensCT1206	Citizens		√
								2012-84	Nature'sGenetics1807	Citizens LLC		√
								2012-85	D.F.SeedsDF155-78F	D.F.Seeds		√
								2012-86	D.F.SeedsDF161NSTS/HP	D.F.Seeds		√
								2012-87	D.F.SeedsDF191FG	D.F.Seeds		√
								2012-88	D.F.SeedsDF242N/S	D.F.Seeds		√
								2012-89	D.F.SeedsDF5192NR2Y	D.F.Seeds		√
								2012-9	E11117	MSU	√	√
								2012-90	D.F.SeedsDF5252NR2Y	D.F.Seeds		√
								2012-91	D.F.SeedsDF5263R2Y/STS	D.F.Seeds		√
								2012-92	D.F.SeedsDF5264NR2Y	D.F.Seeds		√
								2012-93	D.F.SeedsDF5272NR2Y/STS	D.F.Seeds		√
								2012-94	D.F.SeedsDF5273NR2Y	D.F.Seeds		√
								2012-95	D.F.SeedsDF5303NR2Y	D.F.Seeds		√
								2012-96	D.F.SeedsDF5252NR2Y	D.F.Seeds		√
								2012-97	D.F.SeedsDF5315NR2Y	D.F.Seeds		√
								2012-98	HylandHS28RYS28	Hyland		√
								2012-99	HylandHX27RYS34	Hyland		√
								2013-1	E12330	MSU	√
								2013-10	E12020	MSU	√
								2013-11	E12401	MSU	√
								2013-12	E12084	MSU	√
								2013-13	E12173LL	MSU	√
								2013-14	E12370LS	MSU	√
								2013-15	E12145LL	MSU	√
								2013-16	E12039	MSU	√
								2013-17	E12384	MSU	√
								2013-18	E12057	MSU	√
								2013-19	E12252LL	MSU	√
								2013-2	E12076	MSU	√
								2013-20	E12397	MSU	√
								2013-21	E12167LLS	MSU	√
								2013-22	E12098LL	MSU	√
								2013-23	E12381LL	MSU	√
								2013-24	E12042	MSU	√
								2013-25	E12023	MSU	√
								2013-26	E12377	MSU	√
								2013-27	E12051	MSU	√
								2013-28	E12414	MSU	√
								2013-29	E12247	MSU	√
								2013-3	E12146LL	MSU	√
								2013-30	E12314	MSU	√
								2013-31	E12235	MSU	√
								2013-32	E12376LS	MSU	√
								2013-33	E12286	MSU	√
								2013-34	E12248	MSU	√
								2013-35	E12007	MSU	√
								2013-36	E12389LL	MSU	√
								2013-37	E12266	MSU	√
								2013-38	E12242	MSU	√
								2013-39	E12228	MSU	√
								2013-4	E12283	MSU	√
								2013-40	E12335	MSU	√
								2013-41	E12086	MSU	√
								2013-42	E12088	MSU	√
								2013-43	E12250LL	MSU	√
								2013-44	E12140LL	MSU	√
								2013-45	E12320	MSU	√
								2013-46	E12351	MSU	√
								2013-47	E12346	MSU	√
								2013-48	E12383	MSU	√
								2013-49	E12077	MSU	√
								2013-5	E12239	MSU	√
								2013-50	E12154LL	MSU	√
								2013-51	E12324	MSU	√
								2013-52	E12188	MSU	√
								2013-53	E12204	MSU	√
								2013-54	E12172LL	MSU	√
								2013-55	E12155LL	MSU	√
								2013-56	E12412	MSU	√
								2013-57	E12322	MSU	√
								2013-58	E12339	MSU	√
								2013-59	E12277	MSU	√
								2013-6	E12061	MSU	√
								2013-60	E12087	MSU	√
								2013-61	E12349	MSU	√
								2013-62	E12318	MSU	√
								2013-63	E12371LS	MSU	√
								2013-64	E12365LS	MSU	√
								2013-65	E12253LL	MSU	√
								2013-66	E12315	MSU	√
								2013-67	E12034	MSU	√
								2013-68	E12153LL	MSU	√
								2013-69	E12269	MSU	√
								2013-7	E12378	MSU	√
								2013-70	E12251LLS	MSU	√
								2013-71	E12133LL	MSU	√
								2013-72	E12345	MSU	√
								2013-73	E12182LL	MSU	√
								2013-8	E12131LL	MSU	√
								2013-9	E12382LL	MSU	√
† E1104we calculated out pair-wise genetic distance (Euclidean distance) for 5707 accessions belonging to MG I to III, then constructed a Neighbor-joining tree. From 408 subgroups of the Neighbor-joining tree, we selected out 405 accessions showing farthest distance to other accession to represent each subgroup
